# Supplementary material for: Factors associated with physicians’ behaviours to prevent needlestick and sharp injuries
Source: PLoS One. 2020 Mar 16;15(3):e0229853. doi: 10.1371/journal.pone.0229853 (PMC7075559; doi:10.1371/journal.pone.0229853)
Supplement: S1 Data — (XLSX) [file pone.0229853.s001.xlsx]

## Sheet: Sheet1
behavior_needle	demand	safetyclimate	efficacy_needle
6	15	38	11
4	19	30	6
4		30	13
6	14	40	11
4	15	37	11
8	14	40	8
5	15	30	9
6	17	37	9
7	15	30	10
6	15	40	9
6	14	25	7
5	16	17	8
6	15	38	15
4	15	40	12
7	13	39	12
6	17	30	12
7	15	40	12
7	15	32	13
3	17	35	12
7	13	35	12
8	21	34
8	20	34	7
7	19	32	11
8	25	37	10
4	19	32	9
5	25	34	7
8	20	35	11
8	20	35	11
5	25	40	11
5	20	40	11
5	19	25	8
8	24	29	9
8	19	30	9
5	20	32	11
6	24	40	12
8	25	41	15
7	21	31	12
7	19	36	12
6	21	50	13
6	21	23	13
8	22	42	12
6	25	40	15
8	20	45	12
8	20	40	12
8	24	41	13
8	20	40	12
6	20	27	13
8	21	29	12
8	19	32	13
8	19	38	12
8	20	40	12
8	19	37	15
8	20	27	15
8	25	40	12
8	19	40	12
6	20	40	12
7	22	38	12
6		33	12
6	15	30	9
5	10	28	9
8	13		12
8	15	27	12
7	18	40	12
8	17	40	12
6	18	40	15
8	18	50	12
8	19	50	15
7	17	29	8
2	14	26	9
6	18	40	12
8	18	40	12
8	16	34	12
6	15	30	12
6	15	30	12
6	15	40	12
8	14	39	15
8	16	27	13
6	14	31	12
6	20	40	12
2	23	28	12
8		36	11
7	13	38	11
7	18	35	10
8	15	42	12
6	18	38	12
6	15	40	12
7	19	39	15
8	19	44	13
	14	37	12
6	19	32	11
4	24	40	12
7	20	40	12
6	19	30	12
0	12	28	7
5	14	31	10
8	18	40	12
6	13	38	14
8	16	38	14
7	17	36	12
8	16	30	15
7	23	37	11
7	19	39	9
6	19	38	10
5	20	33	12
4		40	10
6	17	34	11
4	15	30	9
5	15	30	9
8	15	50	11
7	13	40	11
5	18	30	4
6	15	40	9
8	16	27	13
6	14	40	15
8	17	36	15
8	15	30	13
8	17	40	13
7	18	40	15
5	18	30	12
7	18	37	12
7	17	20	12
8	18	32	15
7	17	38	12
5	18	39	12
8	16	40	15
7	17	35	14
7	23	38	10
5	25	29	9
8	19	40	9
6	21	28	7
7	20	29	11
8	20	37	11
6	25	27	10
8	19	32	12
7	19	35	15
7	20	13	12
8	19	32	14
7	19	49	12
7	20	40	12
6	21	30	15
6	21	30	15
6	24	24	12
6	20	40	12
8	23	35	12
8	25	38	13
2	22	32	12
7	20	40	15
7	19	29	12
6	19	31	12
8	22	41	15
8	20	25	12
6	19	40	12
		30
7	13	38	8
	14	38	8
6	18	35	12
8	15	39	12
8	18	40	12
7	22	42	15
7	19	40	12
7	22	38	14
5	18	29	11
7	18	30	12
5	18	32	15
8	15	22	15
8	22	36	11
7	21	29	11
5	19		9
8	22	25	6
8	25	50	15
6	19	40	12
7	20	38	13
7	25	30	13
6	25	27	12
6	20	36	12
8	19	32	15
8	20	35	12
7	20	30	12
8	20	30	12
6	21	22	12
6	19	41	12
6	20	30	12
8	21	29	15
7	18		13
8	23	31	9
7	19	32	8
8	20	50	13
	20	40	12
8	19	20	15
